# Supplementary material for: Inhibition of Histone Lysine Acetyltransferases by Coenzyme A Analogs
Source: Molecules. 2026 Jan 29;31(3):477. doi: 10.3390/molecules31030477 (PMC12899889; doi:10.3390/molecules31030477)
Supplement: Supplementary file 1 [file molecules-31-00477-s001.zip]

Archive with 1 entries (1 files):
- molecules-4081957-supplementary.pdf
